# Supplementary material for: Targeting Class I Histone Deacetylases in Human Uterine Leiomyosarcoma
Source: Cells. 2022 Nov 27;11(23):3801. doi: 10.3390/cells11233801 (PMC9735512; doi:10.3390/cells11233801)
Supplement: Supplementary file 1 [file cells-11-03801-s001.zip]

Archive with 1 entries (1 files):
- cells-2039253-supplementary.pdf
